# Supplementary material for: Actions Taken by Bystanders During Sudden Cardiac Arrest: Analysis of Emergency Medical Service Documentation in Poland
Source: J Clin Med. 2024 Dec 19;13(24):7765. doi: 10.3390/jcm13247765 (PMC11677351; doi:10.3390/jcm13247765)
Supplement: Supplementary file 1 [file jcm-13-07765-s001.zip]

Archive with 1 entries (1 files):
- jcm-3325232-supplementary.pdf
